# Supplementary material for: Rainfall and sentinel chicken seroconversions predict human cases of Murray Valley encephalitis in the north of Western Australia
Source: BMC Infect Dis. 2014 Dec 10;14:672. doi: 10.1186/s12879-014-0672-3 (PMC4273426; doi:10.1186/s12879-014-0672-3)
Supplement: Supplementary file 1 — Additional file 1: This shows the outcomes of testing the model by rainfall district. (XLSX 16 KB) [file 12879_2014_672_MOESM1_ESM.xlsx]

## Sheet: Sheet1
Year	Month	District	Count	Pos	%	Predictions	CI_Lower	CI_Upper
2012	1	10	4	1	25	0.04	0	1.68
2012	2	10	5	1	20	0.06	0	2.5
2012	3	10	2	0	0	0.07	0	5.14
2012	4	10	0	0	0	0.03	0	1.17
2012	5	10	0	0	0	0.08	0	4.88
2012	6	10	0	0	0	0.07	0	2.46
2012	7	10	0	0	0	0.02	0	0.22
2012	8	10	0	0	0	0.02	0	0.18
2012	9	10	0	0	0	0	0	0.01
2012	10	10	0	0	0	0	0	0.01
2012	11	10	0	0	0	0	0	0.01
2012	12	10	0	0	0	0.01	0	0.14
2013	1	10	0	0	0	0.02	0	0.29
2013	2	10	0	0	0	0.03	0	0.66
2013	3	10	0	0	0	0.03	0	0.84
2013	4	10	0	0	0	0.04	0	1.42
2013	5	10	12	0	0	0.03	0	0.87
2013	6	10	12	0	0	0.03	0	0.45
2013	7	10	12	0	0	0.03	0	0.5
2013	8	10	12	0	0	0.02	0	0.35
2013	9	10	12	0	0	0	0	0.01
2013	10	10	11	0	0	0	0	0.01
2013	11	10	12	0	0	0	0	0.01
2013	12	10	12	0	0	0.01	0	0.16
2012	1	20	28	5	18	0.05	0	5.82
2012	2	20	20	0	0	0.1	0	16.05
2012	3	20	21	3	14	0.03	0	4
2012	4	20	18	1	6	0.05	0	9.46
2012	5	20	14	0	0	0.05	0	8.55
2012	6	20	0	0	0	0.01	0	1.53
2012	7	20	13	0	0	0.01	0	0.35
2012	8	20	20	1	5	0	0	0.27
2012	9	20	7	0	0	0	0	0.01
2012	10	20	0	0	0	0	0	0.01
2012	11	20	12	0	0	0	0	0.01
2012	12	20	0	0	0	0.02	0	1.13
2013	1	20	24	0	0	0.02	0	1.77
2013	2	20	24	0	0	0.05	0	4.76
2013	3	20	22	0	0	0.03	0	4.53
2013	4	20	22	0	0	0.03	0	3.18
2013	5	20	33	0	0	0.02	0	2.68
2013	6	20	33	0	0	0.01	0	0.76
2013	7	20	45	0	0	0.01	0	0.48
2013	8	20	33	0	0	0.01	0	0.4
2013	9	20	32	0	0	0	0	0.01
2013	10	20	46	0	0	0	0	0.01
2013	11	20	33	0	0	0	0	0.01
2013	12	20	32	0	0	0.02	0	1.05
2012	1	30	42	3	7	0.03	0	0.33
2012	2	30	26	0	0	0.03	0	0.29
2012	3	30	20	0	0	0.07	0	1.13
2012	4	30	67	11	16	0.04	0	0.47
2012	5	30	53	5	9	0.22	0.01	5.18
2012	6	30	53	2	4	0.03	0	0.3
2012	7	30	57	0	0	0.02	0	0.17
2012	8	30	62	0	0	0.01	0	0.12
2012	9	30	35	0	0	0	0	0.01
2012	10	30	68	0	0	0	0	0.01
2012	11	30	61	0	0	0	0	0.01
2012	12	30	41	0	0	0.01	0	0.11
2013	1	30	0	0	0	0.01	0	0.12
2013	2	30	0	0	0	0.02	0	0.22
2013	3	30	9	0	0	0.04	0	0.52
2013	4	30	24	0	0	0.07	0	1.04
2013	5	30	77	0	0	0.04	0	0.36
2013	6	30	30	0	0	0.02	0	0.16
2013	7	30	51	0	0	0.02	0	0.21
2013	8	30	56	0	0	0.02	0	0.2
2013	9	30	12	0	0	0	0	0.01
2013	10	30	70	0	0	0	0	0.01
2013	11	30	44	0	0	0	0	0.01
2013	12	30	24	0	0	0.01	0	0.11
2012	1	40	2	0	0	0.01	0	0.08
2012	2	40	69	4	5.8	0	0	0.02
2012	3	40	62	23	37.1	0.13	0.01	1.73
2012	4	40	16	9	56.25	0.36	0.01	11.83
2012	5	40	45	7	15.56	0.73	0.02	26.71
2012	6	40	75	0	0	0.03	0	0.29
2012	7	40	70	0	0	0.01	0	0.03
2012	8	40	92	0	0	0.01	0	0.04
2012	9	40	45	0	0	0	0	0.01
2012	10	40	104	0	0	0	0	0.01
2012	11	40	101	0	0	0	0	0.01
2012	12	40	45	0	0	0	0	0.01
2013	1	40	61	0	0	0	0	0.01
2013	2	40	61	0	0	0	0	0.03
2013	3	40	91	0	0	0.04	0	0.34
2013	4	40	58	0	0	0.09	0.01	1.19
2013	5	40	81	0	0	0.02	0	0.2
2013	6	40	76	0	0	0.01	0	0.05
2013	7	40	83	0	0	0.01	0	0.07
2013	8	40	104	0	0	0.03	0	0.3
2013	9	40	65	0	0	0.01	0	0.02
2013	10	40	91	0	0	0	0	0.01
2013	11	40	34	0	0	0	0	0.01
2013	12	40	46	0	0	0	0	0.01
2012	1	50	46	11	24	0	0	0
2012	2	50	51	1	2	0.04	0.01	0.22
2012	3	50	93	25	27	0.02	0.01	0.06
2012	4	50	34	10	29	0.11	0.01	1.01
2012	5	50	41	0	0	0.02	0	0.1
2012	6	50	105	0	0	0	0	0.01
2012	7	50	104	0	0	0	0	0.01
2012	8	50	125	0	0	0	0	0
2012	9	50	67	0	0	0	0	0.01
2012	10	50	88	0	0	0	0	0
2012	11	50	94	0	0	0	0	0
2012	12	50	91	0	0	0	0	0
2013	1	50	119	0	0	0	0	0.01
2013	2	50	52	0	0	0.01	0	0.04
2013	3	50	99	0	0	0.03	0.01	0.12
2013	4	50	127	0	0	0.02	0.01	0.08
2013	5	50	94	0	0	0.01	0	0.01
2013	6	50	96	0	0	0	0	0.01
2013	7	50	94	0	0	0.01	0	0.02
2013	8	50	75	0	0	0.01	0	0.02
2013	9	50	98	0	0	0.01	0	0.02
2013	10	50	99	0	0	0	0	0
2013	11	50	71	0	0	0	0	0
2013	12	50	60	0	0	0	0	0
